# Supplementary material for: Tracing microbial communities associated with archaeological human samples in Latvia, 7–11th centuries AD
Source: Environ Microbiol Rep. 2023 Apr 13;15(5):383–91. doi: 10.1111/1758-2229.13157 (PMC10472514; doi:10.1111/1758-2229.13157)
Supplement: Supplementary file 4 — File S4. [file EMI4-15-383-s003.xlsx]

## Sheet: taxa_abund (Cemet_abund_100)
Supplementary material 4.
The relative abundance of bacterial genera and species in archaeological
bone and tooth samples from Lejasbiteni and Cunkani-Drengeri burials. The 100 most abundant species are shown.
Top 100 genera			Top 100 genera			Top 100 species			Top 100 species
	Drengeri	Lejasbiteni		bone	tooth		Drengeri	Lejasbiteni		bone	tooth
Achromobacter	0.00693537	0.00456225	Achromobacter	0.00371973	0.00670601	Achromobacter_xylosoxidans	0.00268075	0.00181618	Achromobacter_xylosoxidans	0.00154946	0.00257037
Acidovorax	0.00275544	0.00287123	Acidovorax	0.00233059	0.00315446	Actinomadura_graeca	0.00337058	0.00120075	Actinomadura_graeca	0.00358367	0.00105869
Actinomadura	0.0175932	0.00610255	Actinomadura	0.0188498	0.0052648	Actinomadura_sp__NAK00032	0.00375489	0.00128808	Actinomadura_sp__NAK00032	0.00401149	0.00111702
Actinomyces	0.00876815	0.00173205	Actinomyces	0.0017175	0.00643248	Actinomadura_sp__WMMA1423	0.00361989	0.0012205	Actinomadura_sp__WMMA1423	0.00383344	0.00107813
Actinoplanes	0.0071366	0.00580828	Actinoplanes	0.00623006	0.00641264	Actinomadura_sp__WMMB_499	0.00294958	0.00103204	Actinomadura_sp__WMMB_499	0.00317019	0.00088496
Aeromicrobium	0.00533382	0.00173772	Aeromicrobium	0.00508692	0.00190232	Actinomadura_verrucosospora	0.00433488	0.00155088	Actinomadura_verrucosospora	0.00474129	0.00127993
Aeromonas	0.00287743	0.00226374	Aeromonas	0.00252712	0.00249728	Actinoplanes_sp__L3_i22	0.00143445	0.00115465	Actinoplanes_sp__L3_i22	0.00125688	0.00127303
Agrobacterium	0.00241543	0.00264322	Agrobacterium	0.00209735	0.00285527	Alloactinosynnema_sp__L_07	0.00401713	0.0018099	Alloactinosynnema_sp__L_07	0.00281058	0.00261427
Agromyces	0.0025607	0.00275976	Agromyces	0.00193821	0.00317476	Allokutzneria_albata	0.00180089	0.00115104	Allokutzneria_albata	0.00149114	0.00135755
Alloactinosynnema	0.003897	0.00176622	Alloactinosynnema	0.00276954	0.00251787	Amycolatopsis_acidiphila	0.00195447	0.00128228	Amycolatopsis_acidiphila	0.00162026	0.00150509
Aminobacter	0.00272701	0.00252354	Aminobacter	0.00211728	0.00293003	Amycolatopsis_aidingensis	0.00203702	0.000935292	Amycolatopsis_aidingensis	0.00153723	0.00126848
Amycolatopsis	0.0269234	0.0177139	Amycolatopsis	0.0213268	0.0214449	Amycolatopsis_albispora	0.00278259	0.00155699	Amycolatopsis_albispora	0.00210335	0.00200982
Aquihabitans	0.00230933	0.00186844	Aquihabitans	0.0021748	0.00195813	Amycolatopsis_mediterranei	0.00249471	0.00274049	Amycolatopsis_mediterranei	0.00190767	0.00313186
Arachnia	0.00442078	0.000210855	Arachnia	0.000209288	0.00301852	Amycolatopsis_methanolica	0.00184981	0.00119887	Amycolatopsis_methanolica	0.0015029	0.00143014
Arthrobacter	0.00433438	0.00368048	Arthrobacter	0.00394132	0.00394252	Amycolatopsis_sp__CA_230715	0.00179007	0.00108346	Amycolatopsis_sp__CA_230715	0.00143587	0.0013196
Aureimonas	0.00188135	0.00217286	Aureimonas	0.0017616	0.0022527	Amycolatopsis_sp__DSM_110486	0.00146785	0.00109381	Amycolatopsis_sp__DSM_110486	0.00122372	0.00125657
Azospirillum	0.00353461	0.00395028	Azospirillum	0.00333696	0.00408204	Amycolatopsis_sp__Hca4	0.00168447	0.00126723	Amycolatopsis_sp__Hca4	0.00139471	0.0014604
Bacillus	0.00220591	0.00489204	Bacillus	0.00400915	0.00368988	Amycolatopsis_sp__YIM_10	0.00215909	0.00114901	Amycolatopsis_sp__YIM_10	0.00168306	0.00146636
Baekduia	0.00546028	0.00705609	Baekduia	0.0039805	0.00804262	Arachnia_propionica	0.00438615	0.000166204	Arachnia_propionica	0.000139	0.00299764
Bordetella	0.00993412	0.00383985	Bordetella	0.00303344	0.0084403	Baekduia_soli	0.00560564	0.00739625	Baekduia_soli	0.00418506	0.00834331
Bosea	0.00375061	0.0048786	Bosea	0.00372532	0.00489547	Bordetella_pertussis	0.00375912	0.000156953	Bordetella_pertussis	0.000106308	0.00259216
Bradyrhizobium	0.0323447	0.0587687	Bradyrhizobium	0.0438777	0.0510801	Bradyrhizobium_canariense	0.00136766	0.00254418	Bradyrhizobium_canariense	0.00167906	0.00233658
Brevibacterium	0.00210205	0.00183517	Brevibacterium	0.0020302	0.00188307	Bradyrhizobium_diazoefficiens	0.00732091	0.00796198	Bradyrhizobium_diazoefficiens	0.00770546	0.00770561
Brevundimonas	0.0019926	0.00341277	Brevundimonas	0.0022274	0.00325623	Bradyrhizobium_erythrophlei	0.00228374	0.00387366	Bradyrhizobium_erythrophlei	0.00272356	0.00358045
Burkholderia	0.0129409	0.0157965	Burkholderia	0.0112633	0.0169149	Bradyrhizobium_icense	0.00112988	0.00451182	Bradyrhizobium_icense	0.00348606	0.00294103
Castellaniella	0.00666453	0.00034262	Castellaniella	0.000306881	0.00458105	Bradyrhizobium_lablabi	0.00165201	0.00337301	Bradyrhizobium_lablabi	0.00223812	0.00298227
Caulobacter	0.00206915	0.00317565	Caulobacter	0.0021213	0.00314088	Bradyrhizobium_paxllaeri	0.000961007	0.00406872	Bradyrhizobium_paxllaeri	0.0030025	0.00270772
Cellulomonas	0.0049271	0.00399176	Cellulomonas	0.00418016	0.00448973	Bradyrhizobium_sp__CCBAU_051011	0.00121055	0.00530851	Bradyrhizobium_sp__CCBAU_051011	0.00421305	0.00330684
Comamonas	0.00217212	0.00168997	Comamonas	0.00160223	0.0020699	Burkholderia_cenocepacia	0.0014528	0.00128071	Burkholderia_cenocepacia	0.00142269	0.00130078
Conexibacter	0.0135151	0.0148258	Conexibacter	0.00948331	0.0175136	Burkholderia_glumae	0.00302461	0.00468822	Burkholderia_glumae	0.00227528	0.00518777
Corynebacterium	0.00572911	0.00481459	Corynebacterium	0.00493718	0.00534254	Burkholderia_pseudomallei	0.000877748	0.00231291	Burkholderia_pseudomallei	0.000709113	0.00242533
Cupriavidus	0.0072277	0.00780759	Cupriavidus	0.00565614	0.0088553	Castellaniella_defragrans	0.00692908	0.000362514	Castellaniella_defragrans	0.000329038	0.00476254
Curtobacterium	0.00187665	0.00182741	Curtobacterium	0.00147173	0.00209735	Catellatospora_sp__IY07_71	0.00211558	0.00141054	Catellatospora_sp__IY07_71	0.00190626	0.00155009
Devosia	0.00180614	0.00215421	Devosia	0.0017804	0.00217137	Clavibacter_michiganensis	0.00195047	0.00122395	Clavibacter_michiganensis	0.00102639	0.00184001
Ensifer	0.00176026	0.00199454	Ensifer	0.00151045	0.00216107	Conexibacter_sp__SYSU_D00693	0.00671858	0.00867446	Conexibacter_sp__SYSU_D00693	0.00485654	0.00991582
Frankia	0.00327272	0.00242266	Frankia	0.0028049	0.00273454	Conexibacter_woesei	0.007256	0.00676813	Conexibacter_woesei	0.00504234	0.0082439
Gordonia	0.00430484	0.00340799	Gordonia	0.00377859	0.00375882	Cupriavidus_metallidurans	0.000813775	0.00184377	Cupriavidus_metallidurans	0.000437227	0.0020948
Halomonas	0.00249019	0.00256204	Halomonas	0.00221464	0.00274574	Dactylosporangium_vinaceum	0.00129475	0.00145006	Dactylosporangium_vinaceum	0.00114399	0.00155056
Hydrogenophaga	0.00265941	0.0030409	Hydrogenophaga	0.00236238	0.00323892	Escherichia_coli	0.00166965	0.00150023	Escherichia_coli	0.00170117	0.00147922
Hyphomicrobium	0.00278812	0.00331816	Hyphomicrobium	0.00273909	0.00335084	Gemmatirosa_kalamazoonesis	0.00133849	0.00149114	Gemmatirosa_kalamazoonesis	0.00148667	0.00139235
Kibdelosporangium	0.00310193	0.00274409	Kibdelosporangium	0.00242348	0.00319639	Hyphomicrobium_denitrificans	0.0012216	0.00144614	Hyphomicrobium_denitrificans	0.00117009	0.00148047
Kitasatospora	0.00244811	0.00203184	Kitasatospora	0.00233261	0.00210884	Kibdelosporangium_phytohabitans	0.00316572	0.00283739	Kibdelosporangium_phytohabitans	0.00246625	0.00330371
Klebsiella	0.00227083	0.00255741	Klebsiella	0.00196216	0.00276319	Klebsiella_pneumoniae	0.00152289	0.00174922	Klebsiella_pneumoniae	0.00121619	0.00195369
Kribbella	0.00291257	0.00363049	Kribbella	0.00277827	0.00372002	Kribbella_flavida	0.00158239	0.001774	Kribbella_flavida	0.00147185	0.00184769
Kutzneria	0.00470953	0.00289168	Kutzneria	0.0039308	0.00341083	Kribbella_qitaiheensis	0.0014107	0.00196701	Kribbella_qitaiheensis	0.00138248	0.00198583
Lacipirellula	0.00129915	0.00259397	Lacipirellula	0.00271582	0.00164953	Kutzneria_albida	0.0021558	0.00134673	Kutzneria_albida	0.00177901	0.00159791
Luteimonas	0.00164968	0.00308134	Luteimonas	0.00197648	0.00286347	Kutzneria_sp__CA_103260	0.00266335	0.0016161	Kutzneria_sp__CA_103260	0.00215509	0.00195494
Luteitalea	0.00414882	0.00708564	Luteitalea	0.00600645	0.00584722	Lentzea_guizhouensis	0.00203044	0.0013693	Lentzea_guizhouensis	0.00173809	0.0015642
Lysobacter	0.0053853	0.011195	Lysobacter	0.00699782	0.01012	Luteitalea_pratensis	0.00214192	0.00359221	Luteitalea_pratensis	0.00294934	0.00305393
Massilia	0.00419113	0.00415949	Massilia	0.00358968	0.00456046	Luteitalea_sp__TBR_22	0.0021986	0.00385516	Luteitalea_sp__TBR_22	0.00325251	0.00315255
Mesorhizobium	0.0215866	0.0198154	Mesorhizobium	0.0152755	0.0240228	Lysobacter_capsici	0.000866458	0.00202675	Lysobacter_capsici	0.0012209	0.00179046
Methylobacterium	0.00593683	0.00671243	Methylobacterium	0.0054858	0.00701312	Micromonospora_aurantiaca	0.00141634	0.00128166	Micromonospora_aurantiaca	0.0012376	0.00140082
Methylorubrum	0.00160424	0.00202155	Methylorubrum	0.00161722	0.00201289	Miltoncostaea_marina	0.00192977	0.00166534	Miltoncostaea_marina	0.00184181	0.00172398
Microbacterium	0.0103798	0.00935594	Microbacterium	0.00774141	0.0111149	Miltoncostaea_oceani	0.00156099	0.00146307	Miltoncostaea_oceani	0.00162496	0.00142042
Micromonospora	0.0189556	0.0154181	Micromonospora	0.0166761	0.0169378	Nocardia_asteroides	0.00195612	0.00207426	Nocardia_asteroides	0.00185733	0.00214012
Microvirga	0.00175779	0.00209571	Microvirga	0.00160021	0.00220077	Nocardia_brasiliensis	0.00115434	0.00131866	Nocardia_brasiliensis	0.00107743	0.00136993
Miltoncostaea	0.00341105	0.0030124	Miltoncostaea	0.00333674	0.00306194	Nonomuraea_coxensis	0.00218567	0.00247284	Nonomuraea_coxensis	0.00334753	0.00169826
Mycobacterium	0.0214391	0.0120565	Mycobacterium	0.0191159	0.0136053	Nonomuraea_gerenzanensis	0.00242439	0.00225348	Nonomuraea_gerenzanensis	0.00320194	0.00173511
Mycolicibacter	0.0100677	0.000946383	Mycolicibacter	0.00972438	0.00117529	Nonomuraea_nitratireducens	0.00232279	0.00235806	Nonomuraea_nitratireducens	0.00323252	0.00175158
Mycolicibacterium	0.0178911	0.0128181	Mycolicibacterium	0.0171128	0.013337	Nonomuraea_sp__ATCC_55076	0.00219931	0.00215423	Nonomuraea_sp__ATCC_55076	0.00300226	0.00161893
Nitrospira	0.00187285	0.00197962	Nitrospira	0.00162685	0.00214361	Nordella_sp__HKS_07	0.00247166	0.001819	Nordella_sp__HKS_07	0.0025354	0.00177651
Nocardia	0.0100378	0.0105223	Nocardia	0.00924604	0.0110501	Others	0.741877	0.70339	Others	0.692473	0.736326
Nocardioides	0.0195575	0.0150347	Nocardioides	0.0182873	0.0158815	Paenibacillus_larvae	0.00512749	0.0187181	Paenibacillus_larvae	0.0203813	0.00854887
Nonomuraea	0.00899713	0.00890394	Nonomuraea	0.0124089	0.00662946	Paraflavitalea_soli	0.00010278	0.00303982	Paraflavitalea_soli	0.0012971	0.0022436
Nordella	0.00244162	0.00178607	Nordella	0.00250004	0.00174712	Phytohabitans_flavus	0.00169011	0.00101965	Phytohabitans_flavus	0.0011915	0.00135206
Novosphingobium	0.00174369	0.00212004	Novosphingobium	0.00173339	0.0021269	Phytohabitans_suffuscus	0.00188603	0.00118413	Phytohabitans_suffuscus	0.0013726	0.00152642
Others	0.283248	0.292848	Others	0.269638	0.301921	Pseudolabrys_sp__FHR47	0.00109742	0.00166643	Pseudolabrys_sp__FHR47	0.000922199	0.00178325
Paenibacillus	0.00735663	0.0272141	Paenibacillus	0.0307718	0.011604	Pseudolabrys_taiwanensis	0.00133379	0.00199006	Pseudolabrys_taiwanensis	0.00111953	0.0021329
Paraburkholderia	0.00516034	0.00546163	Paraburkholderia	0.00448547	0.00591154	Pseudomonas_aeruginosa	0.0057865	0.00512882	Pseudomonas_aeruginosa	0.00451551	0.00597615
Paracoccus	0.00259964	0.0027432	Paracoccus	0.00250295	0.00280766	Pseudomonas_putida	0.00169599	0.00235399	Pseudomonas_putida	0.00149302	0.0024893
Phreatobacter	0.00219002	0.00272455	Phreatobacter	0.00194783	0.00288601	Pseudomonas_stutzeri	0.00119855	0.0013541	Pseudomonas_stutzeri	0.0011374	0.00139486
Phytohabitans	0.0034894	0.00212093	Phytohabitans	0.00251638	0.00276961	Pseudonocardia_abyssalis	0.000933018	0.00226179	Pseudonocardia_abyssalis	0.00250247	0.00121549
Pseudolabrys	0.00236775	0.00353469	Pseudolabrys	0.0019729	0.00379792	Pseudonocardia_broussonetiae	0.00110048	0.00307776	Pseudonocardia_broussonetiae	0.00330449	0.00160842
Pseudomonas	0.0236439	0.0248828	Pseudomonas	0.0213684	0.0263998	Pseudonocardia_dioxanivorans	0.00152124	0.00280713	Pseudonocardia_dioxanivorans	0.00299356	0.00182558
Pseudonocardia	0.0113644	0.02207	Pseudonocardia	0.0242709	0.0134657	Pseudonocardia_sp__CGMCC_4_1532	0.001108	0.00271478	Pseudonocardia_sp__CGMCC_4_1532	0.00295805	0.00148141
Pseudoxanthomonas	0.00149008	0.00248713	Pseudoxanthomonas	0.00160044	0.00241356	Pseudonocardia_sp__DSM_110487	0.00373231	0.00747983	Pseudonocardia_sp__DSM_110487	0.0082704	0.00445444
Ralstonia	0.00204833	0.00200558	Ralstonia	0.00182092	0.00215719	Pseudorhodoplanes_sinuspersici	0.00124042	0.0018005	Pseudorhodoplanes_sinuspersici	0.000849759	0.00206093
Rhizobium	0.00860945	0.0103244	Rhizobium	0.00764807	0.0109653	Ralstonia_solanacearum	0.00124841	0.00116265	Ralstonia_solanacearum	0.0010866	0.00127052
Rhodanobacter	0.00778774	0.00112336	Rhodanobacter	0.000858863	0.00574262	Rhizobium_leguminosarum	0.00166259	0.00189065	Rhizobium_leguminosarum	0.0015544	0.00196278
Rhodococcus	0.00965723	0.00793518	Rhodococcus	0.00886037	0.00846642	Rhodanobacter_denitrificans	0.00291759	0.000393716	Rhodanobacter_denitrificans	0.000342914	0.00211017
Rhodoplanes	0.00202886	0.00305956	Rhodoplanes	0.00183614	0.00318804	Rhodanobacter_sp__FDAARGOS_1247	0.00249307	0.00032206	Rhodanobacter_sp__FDAARGOS_1247	0.000213087	0.00184205
Rhodopseudomonas	0.00291794	0.0039752	Rhodopseudomonas	0.00259047	0.00419351	Rhodoplanes_sp__Z2_YC6860	0.00206101	0.00315553	Rhodoplanes_sp__Z2_YC6860	0.00188509	0.00327282
Rubrobacter	0.00185539	0.00183173	Rubrobacter	0.00170586	0.00193142	Rhodopseudomonas_palustris	0.00222377	0.00294307	Rhodopseudomonas_palustris	0.00197964	0.00310583
Saccharomonospora	0.00395543	0.00237193	Saccharomonospora	0.00313036	0.00292197	Saccharopolyspora_erythraea	0.00219484	0.00145476	Saccharopolyspora_erythraea	0.00197917	0.00159854
Saccharopolyspora	0.00418464	0.00273529	Saccharopolyspora	0.0038829	0.00293644	Saccharothrix_espanaensis	0.00217602	0.00129138	Saccharothrix_espanaensis	0.00176725	0.00156389
Saccharothrix	0.00677824	0.00390133	Saccharothrix	0.0053703	0.00483996	Saccharothrix_sp__6_C	0.0023075	0.00137197	Saccharothrix_sp__6_C	0.00177337	0.00172806
Salmonella	0.001756	0.00229045	Salmonella	0.00149926	0.00246161	Saccharothrix_syringae	0.00249636	0.00141399	Saccharothrix_syringae	0.00198199	0.00175691
Shinella	0.00227284	0.00251712	Shinella	0.00205057	0.0026653	Salmonella_enterica	0.00180347	0.00228719	Salmonella_enterica	0.00145797	0.00251753
Sinorhizobium	0.00257144	0.00265486	Sinorhizobium	0.00226859	0.00285676	Sandaracinus_amylolyticus	0.00116492	0.00130267	Sandaracinus_amylolyticus	0.00116022	0.0013058
Sorangium	0.00424149	0.00718353	Sorangium	0.00788936	0.00475161	Sinorhizobium_fredii	0.00134226	0.00138953	Sinorhizobium_fredii	0.00121855	0.00147201
Sphingobium	0.00334928	0.00404698	Sphingobium	0.00348984	0.00395326	Sorangium_cellulosum	0.0043036	0.00744862	Sorangium_cellulosum	0.00804531	0.00495415
Sphingomonas	0.00657633	0.00851954	Sphingomonas	0.00756368	0.00786131	Stenotrophomonas_maltophilia	0.0016767	0.00237202	Stenotrophomonas_maltophilia	0.00163343	0.00240087
Sphingopyxis	0.00198767	0.00244654	Sphingopyxis	0.00210832	0.00236611	Steroidobacter_denitrificans	0.00363023	0.00616697	Steroidobacter_denitrificans	0.00468014	0.00546703
Stenotrophomonas	0.00336987	0.00477833	Stenotrophomonas	0.00324967	0.00485846	Streptomyces_lividans	0.0123226	0.00840461	Streptomyces_lividans	0.00983303	0.0100643
Steroidobacter	0.00350305	0.00594914	Steroidobacter	0.0045092	0.00527838	Streptomyces_sp__TYQ1024	0.00150854	0.0048342	Streptomyces_sp__TYQ1024	0.0024679	0.00419462
Streptomyces	0.111581	0.084758	Streptomyces	0.107789	0.0872854	Streptomyces_venezuelae	0.0025902	0.00170924	Streptomyces_venezuelae	0.00234113	0.00187529
Streptosporangium	0.0108257	0.0421106	Streptosporangium	0.0520195	0.0146481	Streptosporangium_roseum	0.00696553	0.0299977	Streptosporangium_roseum	0.0370072	0.00996991
Thauera	0.00183569	0.00187023	Thauera	0.00162304	0.002012	Streptosporangium_sp__'caverna'	0.00413496	0.0142815	Streptosporangium_sp__'caverna'	0.0176707	0.0052577
Thermomonospora	0.0114714	0.00280692	Thermomonospora	0.0125235	0.00210556	Thermomonospora_amylolytica	0.00763678	0.00195525	Thermomonospora_amylolytica	0.00844467	0.00141666
Variovorax	0.00679525	0.00788131	Variovorax	0.00655999	0.00803814	Thermomonospora_curvata	0.00410886	0.00101745	Thermomonospora_curvata	0.00446094	0.000782729
Xanthomonas	0.00493404	0.00604301	Xanthomonas	0.00464305	0.006237	Variovorax_paradoxus	0.00171669	0.00210609	Variovorax_paradoxus	0.00180065	0.00205012
