# Supplementary material for: Tracing microbial communities associated with archaeological human samples in Latvia, 7–11th centuries AD
Source: Environ Microbiol Rep. 2023 Apr 13;15(5):383–91. doi: 10.1111/1758-2229.13157 (PMC10472514; doi:10.1111/1758-2229.13157)
Supplement: Supplementary file 5 — File S5. [file EMI4-15-383-s002.xlsx]

## Sheet: all_top30
Supplementary Material 5
Damage plot analysis for the 30 most abundant bacterial species in archaeological tooth and bone samples.
Number of reads alighned to the particular species and the relative abundance per sample is indicated.
Cases when damage plots demonstrated a pattern characteristic of ancient DNA are indicated in bold.
Tooth samples					Bone samples
LZP5-2T					LZP11-4K
species	reads	% total	mapDamage		species	reads	% total	mapDamage
Bacteriovorax stolpii	87613	0.045186	-		Streptosporangium roseum	12801	0.00336331	-
Conexibacter sp. SYSU D00693	10655	0.00549527	-		Conexibacter sp. SYSU D00693	12432	0.00326636	-
Baekduia soli	9112	0.00469947	-		Baekduia soli	11574	0.00304093	-
Steroidobacter denitrificans	7664	0.00395267	-		Conexibacter woesei	11168	0.00293426	-
Luteitalea pratensis	7241	0.00373451	-		Streptosporangium sp. 'caverna'	6540	0.00171831	-
Luteitalea sp. TBR-22	7061	0.00364168	-		Paraflavitalea soli	5754	0.00151179	-
Conexibacter woesei	6684	0.00344724	-		Paenibacillus sp. HWE-109	5188	0.00136308	-
Kribbella qitaiheensis	6684	0.00344724	-		Steroidobacter denitrificans	3682	0.000967401	-
Nonomuraea nitratireducens	5936	0.00306146	-		Sorangium cellulosum	3593	0.000944017	-
Alloactinosynnema sp. L-07	5896	0.00304084	-		Toxoplasma gondii	3481	0.00091459	-
Sorangium cellulosum	5579	0.00287734	-		Miltoncostaea oceani	2985	0.000784272	-
Dactylosporangium vinaceum	5354	0.0027613	-		Miltoncostaea marina	2919	0.000766932	-
Nonomuraea coxensis	5354	0.0027613	-		Paenibacillus psychroresistens	2611	0.000686008	-
Rhodoplanes sp. Z2-YC6860	5314	0.00274067	-		Thermomonospora amylolytica	2608	0.00068522	-
Nonomuraea gerenzanensis	5051	0.00260503	-		Priestia megaterium	2386	0.000626892	-
Nonomuraea sp. ATCC 55076	4885	0.00251942	-		Bradyrhizobium erythrophlei	2174	0.000571192	-
Bradyrhizobium erythrophlei	4735	0.00244205	-		Actinomadura verrucosospora	1905	0.000500515	-
Kribbella flavida	4612	0.00237862	-		Rhodopseudomonas palustris	1815	0.000476869	-
Iamia sp. SCSIO 61187	4562	0.00235283	-		Luteitalea sp. TBR-22	1630	0.000428263	-
Kutzneria sp. CA-103260	4319	0.0022275	-		Rhodoplanes sp. Z2-YC6860	1620	0.000425635	-
Aquihabitans sp. G128	4198	0.0021651	-		Nordella sp. HKS 07	1620	0.000425635	-
Kibdelosporangium phytohabitans	4167	0.00214911	-		Luteitalea pratensis	1618	0.00042511	-
Streptosporangium roseum	3932	0.00202791	-		Thermomonospora curvata	1613	0.000423796	-
Rhodopseudomonas palustris	3866	0.00199387	-		Paenibacillus sp. sptzw28	1489	0.000391217	-
Usitatibacter rugosus	3863	0.00199232	-		Phyllobacterium zundukense	1483	0.00038964	-
Tissierella sp. JN-28	3665	0.00189021	-		Bosea sp. Tri-49	1387	0.000364417	-
Kutzneria albida	3406	0.00175663	-		Actinomadura sp. NAK00032	1382	0.000363104	-
Actinomarinicola tropica	3382	0.00174425	-		Nonomuraea nitratireducens	1308	0.000343661	-
Catellatospora sp. IY07-71	3349	0.00172723	-		Actinomadura sp. WMMA1423	1294	0.000339983	-
Streptosporangium sp. 'caverna'	3348	0.00172672	-		Actinomadura sp. WMMB 499	1283	0.000337093	-
LZP10T					LZP13-4K
species	reads	% total	mapDamage		species	reads	% total	mapDamage
Conexibacter sp. SYSU D00693	28205	0.0120482	-		Streptosporangium roseum	72158	0.00670874	-
Baekduia soli	24964	0.0106637	-		Thermomonospora amylolytica	62147	0.00577799	-
Kibdelosporangium phytohabitans	24732	0.0105646	-		Streptosporangium sp. 'caverna'	39189	0.00364352	-
Conexibacter woesei	18969	0.00810289	-		Thermomonospora curvata	35867	0.00333466	-
Rothia aeria	11635	0.00497006	+		Actinomadura verrucosospora	31221	0.00290271	-
Rothia dentocariosa	8404	0.00358989	+		Actinomadura graeca	27199	0.00252877	-
Catellatospora sp. IY07-71	7797	0.0033306	-		Actinomadura sp. WMMA1423	26942	0.00250488	-
Dactylosporangium vinaceum	6773	0.00289319	-		Actinomadura sp. NAK00032	25567	0.00237704	-
Sorangium cellulosum	6472	0.00276461	-		Sorangium cellulosum	24302	0.00225943	-
Steroidobacter denitrificans	6108	0.00260912	-		Actinomadura sp. WMMB 499	22570	0.0020984	-
Propionibacterium acidifaciens	6018	0.00257068	+		Nonomuraea nitratireducens	15664	0.00145633	-
Phytohabitans suffuscus	5294	0.00226141	-		Nordella sp. HKS 07	14004	0.00130199	-
Bradyrhizobium sp. CCBAU 051011	5158	0.00220331	-		Nonomuraea coxensis	13505	0.0012556	-
Phytohabitans flavus	5106	0.0021811	-		Alloactinosynnema sp. L-07	13206	0.0012278	-
Luteitalea pratensis	5057	0.00216017	-		Nonomuraea gerenzanensis	12817	0.00119163	-
Bradyrhizobium icense	5022	0.00214522	-		Kibdelosporangium phytohabitans	12235	0.00113752	-
Bradyrhizobium erythrophlei	4839	0.00206705	-		Nonomuraea sp. ATCC 55076	11947	0.00111075	-
Luteitalea sp. TBR-22	4811	0.00205509	-		Toxoplasma gondii	10364	0.000963572	-
Bradyrhizobium paxllaeri	4797	0.00204911	-		Kutzneria sp. CA-103260	9340	0.000868367	-
Protaetiibacter intestinalis	4204	0.0017958	-		Amycolatopsis aidingensis	8103	0.00075336	-
Protaetiibacter sp. SSC-01	4058	0.00173343	-		Saccharopolyspora erythraea	7534	0.000700458	-
Micromonospora inositola	4018	0.00171635	-		Streptomyces venezuelae	7466	0.000694136	-
Polymorphospora rubra	3860	0.00164886	-		Kutzneria albida	7386	0.000686698	-
Plantactinospora sp. KBS50	3729	0.0015929	-		Catellatospora sp. IY07-71	7371	0.000685304	-
Clavibacter michiganensis	3718	0.0015882	-		Pseudonocardia sp. DSM 110487	7104	0.00066048	-
Actinoplanes friuliensis	3688	0.00157538	-		Saccharothrix espanaensis	6637	0.000617062	-
Rhodopseudomonas palustris	3675	0.00156983	-		Luteitalea sp. TBR-22	6580	0.000611762	-
Protaetiibacter larvae	3629	0.00155018	-		Saccharothrix syringae	6552	0.000609159	-
Micromonospora sp. WMMC415	3449	0.00147329	-		Amycolatopsis sp. YIM 10	6436	0.000598374	-
Streptomyces venezuelae	3367	0.00143826	-		Luteitalea pratensis	6404	0.000595399	-
LZP18T					LZP19-4K
species	reads	% total	mapDamage		species	reads	% total	mapDamage
Streptosporangium roseum	67229	0.0263591	-		Streptosporangium roseum	78627	0.100609	+
Streptosporangium sp. 'caverna'	33273	0.0130456	-		Streptosporangium sp. 'caverna'	38722	0.0495479	+
Paraflavitalea soli	22569	0.00884883	-		Sorangium cellulosum	15107	0.0193306	-
Sorangium cellulosum	18459	0.00723739	-		Priestia megaterium	6406	0.00819698	-
Bradyrhizobium sp. CCBAU 051011	7008	0.00274769	-		Moraxella osloensis	4157	0.00531921	-
Lacipirellula limnantheis	5967	0.00233954	-		Nonomuraea coxensis	3532	0.00451947	-
Luteitalea sp. TBR-22	5958	0.00233601	-		Peribacillus frigoritolerans	3031	0.0038784	-
Luteitalea pratensis	5876	0.00230386	-		Nonomuraea nitratireducens	2888	0.00369542	-
Bradyrhizobium icense	5422	0.00212585	-		Nonomuraea gerenzanensis	2304	0.00294815	-
Bradyrhizobium paxllaeri	4836	0.00189609	-		Nonomuraea sp. ATCC 55076	2188	0.00279972	-
Lacipirellula parvula	4157	0.00162987	-		Paenibacillus sp. HWE-109	2183	0.00279332	-
Bradyrhizobium erythrophlei	3909	0.00153264	-		Paenibacillus psychroresistens	2130	0.0027255	-
Conexibacter woesei	3289	0.00128955	-		Urbifossiella limnaea	2016	0.00257963	-
Nonomuraea coxensis	3186	0.00124916	-		Thermobispora bispora	1960	0.00250797	-
Peribacillus simplex	3041	0.00119231	-		Peribacillus simplex	1804	0.00230836	-
Nonomuraea nitratireducens	2976	0.00116683	-		Bradyrhizobium sp. CCBAU 051011	1632	0.00208827	-
Baekduia soli	2768	0.00108527	-		Singulisphaera acidiphila	1543	0.00197439	-
Conexibacter sp. SYSU D00693	2745	0.00107626	-		Micrococcus luteus	1520	0.00194496	-
Steroidobacter denitrificans	2639	0.0010347	-		Bradyrhizobium erythrophlei	1519	0.00194368	-
Niastella koreensis	2515	0.000986079	-		Luteitalea sp. TBR-22	1411	0.00180549	-
Peribacillus frigoritolerans	2417	0.000947655	-		Frigoriglobus tundricola	1393	0.00178245	-
Rhodoplanes sp. Z2-YC6860	2266	0.000888451	-		Luteitalea pratensis	1375	0.00175942	-
Nonomuraea gerenzanensis	2186	0.000857085	-		Paenibacillus sp. sptzw28	1351	0.00172871	-
Nonomuraea sp. ATCC 55076	2090	0.000819445	-		Limnoglobus roseus	1290	0.00165066	-
Phenylobacterium zucineum	2044	0.00080141	-		Bradyrhizobium icense	1207	0.00154445	-
Paludisphaera borealis	2022	0.000792784	-		Tautonia plasticadhaerens	1198	0.00153294	-
Rhodopseudomonas palustris	1970	0.000772396	-		Peribacillus butanolivorans	1133	0.00144976	-
Paenibacillus sp. HWE-109	1967	0.00077122	-		Streptomyces atratus	1100	0.00140754	-
Urbifossiella limnaea	1824	0.000715152	-		Aquisphaera giovannonii	1093	0.00139858	-
Gemmatirosa kalamazoonesis	1812	0.000710447	-		Bradyrhizobium paxllaeri	1080	0.00138195	-
LZP26T					LZP20K
species	reads	% total	mapDamage		species	reads	% total	mapDamage
Arachnia propionica	39585	0.0118362	-		Pseudonocardia sp. DSM 110487	84966	0.0249225	-
Pseudonocardia sp. DSM 110487	30391	0.00908712	-		Bradyrhizobium sp. CCBAU 051011	37133	0.010892	-
Castellaniella defragrans	25719	0.00769016	-		Bradyrhizobium icense	30363	0.00890616	-
Streptococcus sanguinis	20115	0.00601453	-		Bradyrhizobium paxllaeri	25495	0.00747827	-
Actinomyces naeslundii	14603	0.0043664	-		Pseudonocardia broussonetiae	24646	0.00722923	-
Conexibacter woesei	13205	0.00394839	-		Pseudonocardia dioxanivorans	17795	0.00521968	-
Rothia dentocariosa	11951	0.00357343	+		Pseudonocardia sp. CGMCC 4.1532	16358	0.00479817	-
Conexibacter sp. SYSU D00693	11441	0.00342094	-		Luteitalea sp. TBR-22	14895	0.00436904	-
Actinomyces sp. oral taxon 414	10659	0.00318712	-		Pseudonocardia abyssalis	14490	0.00425025	-
Baekduia soli	10110	0.00302296	-		Luteitalea pratensis	13822	0.00405431	-
Usitatibacter rugosus	9392	0.00280827	-		Sorangium cellulosum	13719	0.0040241	-
Sorangium cellulosum	8729	0.00261003	-		Bradyrhizobium erythrophlei	12155	0.00356534	-
Peribacillus simplex	8183	0.00244677	-		Niastella koreensis	10317	0.00302621	-
Phytohabitans suffuscus	6938	0.00207451	-		Lacipirellula limnantheis	9333	0.00273758	-
Shigella sonnei	6938	0.00207451	-		Peribacillus butanolivorans	8157	0.00239263	-
Phytohabitans flavus	6240	0.0018658	-		Lacipirellula parvula	7117	0.00208758	-
Bradyrhizobium erythrophlei	6106	0.00182574	-		Pseudonocardia sp. HH130630-07	6516	0.00191129	-
Actinomyces sp. oral taxon 169	5739	0.001716	+		Pseudonocardia autotrophica	6188	0.00181508	-
Bradyrhizobium sp. CCBAU 051011	5386	0.00161045	-		Peribacillus simplex	5546	0.00162677	-
Alloactinosynnema sp. L-07	5231	0.00156411	-		Bradyrhizobium diazoefficiens	5268	0.00154522	-
Streptococcus intermedius	5224	0.00156201	+		Bradyrhizobium lablabi	5058	0.00148363	-
Actinomyces sp. oral taxon 171	5104	0.00152613	+		Mycolicibacterium moriokaense	4909	0.00143992	-
Streptococcus mutans	5096	0.00152374	+		Lentzea guizhouensis	4880	0.00143142	-
Mycobacterium sp. JS623	5085	0.00152045	-		Mycolicibacterium rhodesiae	4760	0.00139622	-
Kibdelosporangium phytohabitans	5028	0.00150341	-		Bradyrhizobium canariense	4392	0.00128827	-
Fusobacterium nucleatum	4934	0.0014753	-		Saccharopolyspora erythraea	4285	0.00125689	-
Streptococcus anginosus	4898	0.00146454	-		Mycolicibacterium gadium	4248	0.00124604	-
Actinomyces oris	4791	0.00143254	-		Steroidobacter denitrificans	4118	0.0012079	-
Peribacillus frigoritolerans	4786	0.00143105	-		Conexibacter woesei	4113	0.00120644	-
Clostridium botulinum	4519	0.00135121	-		Pseudonocardia sp. AL041005-10	4024	0.00118033	-
LZP27T					LZP22K
species	reads	% total	mapDamage		species	reads	% total	mapDamage
Rhodanobacter denitrificans	28110	0.00905469	-		Thermomonospora amylolytica	15667	0.00600791	-
Conexibacter sp. SYSU D00693	27240	0.00877445	-		Alloactinosynnema sp. L-07	14437	0.00553623	-
Baekduia soli	23674	0.00762578	-		Nordella sp. HKS 07	11810	0.00452884	-
Rhodanobacter sp. FDAARGOS 1247	22579	0.00727306	-		Kibdelosporangium phytohabitans	11624	0.00445752	-
Conexibacter woesei	20053	0.0064594	-		Catellatospora sp. IY07-71	10104	0.00387464	-
Rhodanobacter thiooxydans	14621	0.00470966	-		Conexibacter woesei	10037	0.00384894	-
Mesorhizobium sp. 8	13129	0.00422906	-		Thermomonospora curvata	9332	0.00357859	-
Arachnia propionica	9568	0.00308201	-		Kutzneria sp. CA-103260	9196	0.00352644	-
Sorangium cellulosum	9382	0.00302209	-		Actinomadura verrucosospora	8887	0.00340795	-
Rhodanobacter glycinis	8204	0.00264264	-		Amycolatopsis aidingensis	8447	0.00323922	-
Alloactinosynnema sp. L-07	7497	0.00241491	-		Actinomadura sp. WMMA1423	7814	0.00299648	-
Kibdelosporangium phytohabitans	6804	0.00219168	-		Kribbella qitaiheensis	7600	0.00291441	-
Luteitalea pratensis	6357	0.00204769	-		Actinomadura sp. NAK00032	7578	0.00290598	-
Pseudonocardia sp. DSM 110487	6323	0.00203674	-		Sorangium cellulosum	7525	0.00288565	-
Bradyrhizobium erythrophlei	6060	0.00195202	-		Actinomadura graeca	7477	0.00286725	-
Luteitalea sp. TBR-22	5557	0.00179	-		Conexibacter sp. SYSU D00693	7102	0.00272344	-
Kutzneria sp. CA-103260	4675	0.00150589	-		Kutzneria albida	7025	0.00269391	-
Rhodopseudomonas palustris	4627	0.00149043	-		Saccharothrix syringae	6733	0.00258194	-
Lentzea guizhouensis	4604	0.00148302	-		Kribbella flavida	6720	0.00257695	-
Saccharothrix sp. 6-C	4601	0.00148206	-		Saccharothrix espanaensis	6621	0.00253899	-
Amycolatopsis sp. YIM 10	4584	0.00147658	-		Steroidobacter denitrificans	6581	0.00252365	-
Amycolatopsis acidiphila	4528	0.00145854	-		Saccharothrix sp. 6-C	6370	0.00244274	-
Dyella thiooxydans	4515	0.00145435	-		Actinomadura sp. WMMB 499	6348	0.0024343	-
Rhodoplanes sp. Z2-YC6860	4474	0.00144115	-		Amycolatopsis sp. YIM 10	6221	0.0023856	-
Amycolatopsis sp. CA-230715	4360	0.00140443	-		Baekduia soli	6141	0.00235492	-
Saccharopolyspora erythraea	4136	0.00133227	-		Amycolatopsis sp. CA-230715	6081	0.00233191	-
Kutzneria albida	4073	0.00131198	-		Lentzea guizhouensis	6062	0.00232463	-
Streptosporangium sp. 'caverna'	4037	0.00130038	-		Streptosporangium roseum	6014	0.00230622	-
Saccharothrix syringae	4017	0.00129394	-		Mycobacterium sp. JS623	5859	0.00224678	-
Streptomyces venezuelae	4004	0.00128975	-		Nonomuraea nitratireducens	5834	0.0022372	-
LZP31T					LZP25K
species	reads	% total	mapDamage		species	reads	% total	mapDamage
Pseudonocardia sp. DSM 110487	39029	0.0143771	-		Bacteriovorax stolpii	331361	0.174071	-
Steroidobacter denitrificans	34329	0.0126457	-		Mycolicibacter terrae	18117	0.00951726	-
Conexibacter sp. SYSU D00693	29915	0.0110197	-		Steroidobacter denitrificans	12035	0.00632225	-
Baekduia soli	27194	0.0100174	-		Mycolicibacter sp. MYC340	11767	0.00618146	-
Conexibacter woesei	22118	0.00814758	-		Mycolicibacter sp. MYC098	9107	0.00478411	-
Bradyrhizobium sp. CCBAU 051011	19768	0.00728191	-		Conexibacter woesei	6119	0.00321444	-
Bradyrhizobium icense	18073	0.00665753	-		Mycobacterium virginiense	6052	0.00317925	-
Bradyrhizobium paxllaeri	15262	0.00562204	-		Aeromicrobium erythreum	5690	0.00298908	-
Pseudonocardia broussonetiae	12073	0.00444731	-		Sorangium cellulosum	4791	0.00251682	-
Nocardia asteroides	10490	0.00386419	-		Aeromicrobium marinum	4455	0.00234031	-
Nocardia brasiliensis	9895	0.00364501	-		Miltoncostaea oceani	4137	0.00217326	-
Bradyrhizobium erythrophlei	9354	0.00344572	-		Miltoncostaea marina	3991	0.00209656	-
Pseudonocardia dioxanivorans	8833	0.0032538	-		Mycolicibacter hiberniae	3936	0.00206767	-
Pseudonocardia sp. CGMCC 4.1532	8508	0.00313408	-		Conexibacter sp. SYSU D00693	3914	0.00205611	-
Rhodoplanes sp. Z2-YC6860	8032	0.00295874	-		Aeromicrobium sp. A1-2	3704	0.00194579	-
Pseudonocardia abyssalis	7149	0.00263347	-		Mycoplasmopsis pulmonis	3704	0.00194579	-
Nocardia iowensis	5807	0.00213912	-		Mycolicibacter sp. MYC017	3670	0.00192793	-
Rhodopseudomonas palustris	5773	0.00212659	-		Baekduia soli	3507	0.0018423	-
Nocardia cyriacigeorgica	5487	0.00202124	-		Gemmatirosa kalamazoonesis	3363	0.00176666	-
Enterococcus hirae	5487	0.00202124	-		Streptomyces sp. GQFP	3337	0.001753	-
Sorangium cellulosum	5324	0.00196119	-		Aeromicrobium chenweiae	3322	0.00174512	-
Lysobacter enzymogenes	5091	0.00187536	-		Bradyrhizobium erythrophlei	3273	0.00171938	-
Nocardia sp. CS682	5003	0.00184295	-		Hyphomicrobium nitrativorans	3214	0.00168838	-
Stenotrophomonas maltophilia	4737	0.00174496	-		Mycolicibacter minnesotensis	3204	0.00168313	-
Bradyrhizobium diazoefficiens	4616	0.00170039	-		Luteitalea sp. TBR-22	2960	0.00155495	-
Lysobacter capsici	4394	0.00161861	-		Hyphomicrobium denitrificans	2921	0.00153447	-
Pseudorhodoplanes sinuspersici	4367	0.00160867	-		Luteitalea pratensis	2884	0.00151503	-
Pseudolabrys taiwanensis	4285	0.00157846	-		Aeromicrobium yanjiei	2860	0.00150242	-
Miltoncostaea oceani	3921	0.00144437	-		Rhodopseudomonas palustris	2720	0.00142888	-
Nocardia arthritidis	3918	0.00144327	-		Rhodoplanes sp. Z2-YC6860	2532	0.00133011	-
LZP36T
species	reads	% total	mapDamage
Luteitalea sp. TBR-22	9209	0.004926	-
Luteitalea pratensis	9205	0.00492386	-
Sorangium cellulosum	9009	0.00481901	-
Nordella sp. HKS 07	8763	0.00468742	-
Conexibacter woesei	8180	0.00437557	-
Conexibacter sp. SYSU D00693	7712	0.00412523	-
Baekduia soli	7099	0.00379733	-
Bradyrhizobium erythrophlei	6883	0.00368179	-
Bradyrhizobium sp. CCBAU 051011	6071	0.00324744	-
Rhodoplanes sp. Z2-YC6860	5839	0.00312335	-
Bacteriovorax stolpii	5838	0.00312281	-
Bradyrhizobium icense	5609	0.00300032	-
Kribbella qitaiheensis	5461	0.00292115	-
Steroidobacter denitrificans	5402	0.00288959	-
Bradyrhizobium paxllaeri	4985	0.00266653	-
Kribbella flavida	4695	0.00251141	-
Alloactinosynnema sp. L-07	4684	0.00250552	-
Kibdelosporangium phytohabitans	3874	0.00207225	-
Rhodopseudomonas palustris	3846	0.00205727	-
Gemmatirosa kalamazoonesis	3775	0.00201929	-
Sandaracinus amylolyticus	3699	0.00197864	-
Amycolatopsis sp. Hca4	3389	0.00181281	-
Kutzneria sp. CA-103260	3217	0.00172081	-
Miltoncostaea oceani	3106	0.00166143	-
Miltoncostaea marina	3039	0.00162559	-
Bradyrhizobium diazoefficiens	3016	0.00161329	-
Amycolatopsis mediterranei	2989	0.00159885	-
Lentzea guizhouensis	2775	0.00148438	-
Pseudolabrys taiwanensis	2706	0.00144747	-
Kutzneria albida	2623	0.00140307	-
LZP38T
species	reads	% total	mapDamage
Conexibacter sp. SYSU D00693	21909	0.00806561	-
Baekduia soli	19254	0.00708819	-
Rhodoplanes sp. Z2-YC6860	18237	0.00671379	-
Pseudorhodoplanes sinuspersici	17167	0.00631988	-
Conexibacter woesei	16353	0.00602021	-
Bradyrhizobium erythrophlei	15583	0.00573674	-
Rhodopseudomonas palustris	12717	0.00468165	-
Pseudolabrys taiwanensis	12288	0.00452372	-
Pseudolabrys sp. FHR47	11150	0.00410477	-
Steroidobacter denitrificans	10946	0.00402967	-
Bacteriovorax stolpii	10945	0.00402931	-
Kribbella qitaiheensis	8579	0.00315828	-
Bradyrhizobium diazoefficiens	7413	0.00272903	-
Thermomonospora amylolytica	6879	0.00253244	-
Sorangium cellulosum	6833	0.00251551	-
Kribbella flavida	6452	0.00237525	-
Variibacter gotjawalensis	6393	0.00235353	-
Hyphomicrobium denitrificans	5734	0.00211092	-
Bradyrhizobium canariense	5725	0.00210761	-
Hyphomicrobium nitrativorans	5507	0.00202735	-
Nordella sp. HKS 07	5250	0.00193274	-
Bradyrhizobium lablabi	5121	0.00188525	-
Phreatobacter stygius	4953	0.0018234	-
Bradyrhizobium icense	4839	0.00178144	-
Bradyrhizobium sp. CCBAU 051011	4760	0.00175235	-
Bradyrhizobium paxllaeri	4607	0.00169603	-
Thermomonospora curvata	4335	0.00159589	-
Ramlibacter tataouinensis	4323	0.00159147	-
Actinomadura verrucosospora	4139	0.00152374	-
Luteitalea pratensis	4131	0.00152079	-
LZP40T
species	reads	% total	mapDamage
Conexibacter woesei	30015	0.0140326	-
Castellaniella defragrans	25192	0.0117777	-
Conexibacter sp. SYSU D00693	23761	0.0111087	-
Baekduia soli	21959	0.0102662	-
Bradyrhizobium erythrophlei	6725	0.00314406	-
Pseudorhodoplanes sinuspersici	6326	0.00295752	-
Alloactinosynnema sp. L-07	5997	0.00280371	-
Sorangium cellulosum	5552	0.00259566	-
Streptomyces lunaelactis	5398	0.00252366	-
Rhodoplanes sp. Z2-YC6860	5387	0.00251852	-
Rhodopseudomonas palustris	5166	0.0024152	-
Bacteriovorax stolpii	4780	0.00223474	-
Actinomyces sp. oral taxon 414	4608	0.00215432	+
Kibdelosporangium phytohabitans	4358	0.00203744	-
Miltoncostaea marina	4219	0.00197246	-
Kutzneria sp. CA-103260	3926	0.00183548	-
Bifidobacterium pseudocatenulatum	3926	0.00183548	-
Pseudolabrys taiwanensis	3875	0.00181163	-
Miltoncostaea oceani	3789	0.00177143	-
Pseudolabrys sp. FHR47	3627	0.00169569	-
Amycolatopsis aidingensis	3615	0.00169008	-
Luteitalea pratensis	3564	0.00166623	-
Streptomyces venezuelae	3419	0.00159844	-
Rhodanobacter denitrificans	3340	0.00156151	-
Kutzneria albida	3323	0.00155356	-
Achromobacter xylosoxidans	3159	0.00147689	-
Luteitalea sp. TBR-22	3135	0.00146567	-
Amycolatopsis acidiphila	3075	0.00143762	-
Bradyrhizobium diazoefficiens	3066	0.00143341	-
Nordella sp. HKS 07	3011	0.0014077	-
